# Supplementary material for: Exploring the Perceived Value of Standing in Individuals with Lower Limb Impairments
Source: J Clin Med. 2025 Jul 21;14(14):5161. doi: 10.3390/jcm14145161 (PMC12296183; doi:10.3390/jcm14145161)
Supplement: Supplementary file 1 [file jcm-14-05161-s001.zip]

Archive with 1 entries (1 files):
- jcm-3750232-supplementary.pdf
